# Supplementary material for: Genome-Wide Identification and Expression Analysis of the bZIP Transcription Factors in the Mycoparasite Coniothyrium minitans
Source: Microorganisms. 2020 Jul 14;8(7):1045. doi: 10.3390/microorganisms8071045 (PMC7409085; doi:10.3390/microorganisms8071045)
Supplement: Supplementary file 1 [file microorganisms-08-01045-s001.zip]

Archive with 5 entries (4 files):
- Supplementary files/
- Supplementary files/Figure S1. Construction and identification of individual CmbZIPs knockout mutants.tif
- Supplementary files/Figure S2. Motif logos of predicted conserved motifs.jpg
- Supplementary files/Table S1. Primers used in this study.docx
- Supplementary files/Table S2. General information about genes encoding CmbZIP transcription factor.docx
